# Supplementary material for: Composite PLGA–Nanobioceramic Coating on Moxifloxacin-Loaded Akermanite 3D Porous Scaffolds for Bone Tissue Regeneration
Source: Pharmaceutics. 2023 Mar 2;15(3):819. doi: 10.3390/pharmaceutics15030819 (PMC10053907; doi:10.3390/pharmaceutics15030819)
Supplement: Supplementary file 1 [file pharmaceutics-15-00819-s001.zip]

Archive with 1 entries (1 files):
- pharmaceutics-2213910-supplementary.pdf
